# Supplementary material for: Promoting the use of self-management in novice chiropractors treating individuals with spine pain: the design of a theory-based knowledge translation intervention
Source: BMC Musculoskelet Disord. 2018 Sep 11;19:328. doi: 10.1186/s12891-018-2241-1 (PMC6134709; doi:10.1186/s12891-018-2241-1)
Supplement: Supplementary file 3 — An Excel sheet that provides the raw data for decision makers (XLSX 10 kb) [file 12891_2018_2241_MOESM3_ESM.xlsx]

## Sheet: responses (8) (9)
Your Participation	ORIC1	ORIC2	ORIC3	ORIC4	ORIC5	ORIC6	ORIC7	ORIC8	ORIC9	ORIC10	ORIC11	ORIC12	3. Please indicate your gender identity	4. Please enter the number of years of experience in your current position.
Yes	Somewhat agree	Agree	Agree	Somewhat agree	Somewhat agree	Agree	Somewhat agree	Agree	Agree	Somewhat agree	Agree	Somewhat agree	Woman	9
Yes	Somewhat agree	Somewhat disagree	Neither agree nor disagree	Somewhat disagree	Neither agree nor disagree	Somewhat agree	Neither agree nor disagree	Somewhat disagree	Somewhat disagree	Neither agree nor disagree	Somewhat disagree	Neither agree nor disagree	Man	8
Yes	Agree	Agree	Agree	Agree	Agree	Somewhat agree	Agree	Somewhat agree	Somewhat agree	Agree	Agree	Somewhat agree	Man	2
Yes	Agree	Agree	Somewhat agree	Somewhat agree	Somewhat agree	Somewhat agree	Somewhat agree	Somewhat agree	Neither agree nor disagree	Somewhat agree	Neither agree nor disagree	Somewhat agree	Woman	15
Yes	Neither agree nor disagree	Agree	Somewhat agree	Somewhat disagree	Somewhat agree	Agree	Somewhat agree	Agree	Somewhat agree	Somewhat agree	Agree	Somewhat agree	Man	25
Yes	Somewhat agree	Agree	Agree	Somewhat agree	Somewhat agree	Agree	Somewhat agree	Agree	Somewhat agree	Somewhat agree	Agree	Agree	Man	5
Yes	Somewhat disagree	Somewhat agree	Neither agree nor disagree	Neither agree nor disagree	Somewhat agree	Agree	Somewhat agree	Somewhat agree	Neither agree nor disagree	Somewhat agree	Somewhat agree	Neither agree nor disagree	Man	8
Yes	Agree	Agree	Agree	Somewhat agree	Somewhat agree	Somewhat agree	Somewhat agree	Somewhat agree	Somewhat agree	Agree	Somewhat agree	Somewhat agree	Man	2
Yes	Somewhat agree	Somewhat agree	Somewhat agree	Somewhat disagree	Agree	Somewhat agree	Somewhat agree	Somewhat agree	Somewhat agree	Agree	Somewhat agree	Agree	Man	2
Yes	Somewhat agree	Somewhat agree	Somewhat agree	Neither agree nor disagree	Somewhat agree	Somewhat agree	Neither agree nor disagree	Somewhat agree	Somewhat agree	Somewhat agree	Somewhat agree	Neither agree nor disagree	Woman	9
Yes	Agree	Agree	Agree	Somewhat agree	Somewhat agree	Agree	Agree	Agree	Agree	Agree	Agree	Agree
Yes	Agree	Agree	Agree	Somewhat agree	Somewhat agree	Agree	Agree	Agree	Agree	Agree	Agree	Agree	Man	6
